# Supplementary material for: Transneuronal delivery of hyper-interleukin-6 enables functional recovery after severe spinal cord injury in mice
Source: Nat Commun. 2021 Jan 15;12:391. doi: 10.1038/s41467-020-20112-4 (PMC7810685; doi:10.1038/s41467-020-20112-4)
Supplement: Supplementary file 13 — Source Data [file 41467_2020_20112_MOESM13_ESM.xlsx]

## Sheet: Fig. 1
Fig.1o				Fig.1p				Fig.1q				Fig.1s				Fig.1t
	sample#	value			sample#	value			sample#	value			sample#	value			sample#	value
1w gfp	1	1.09542		1w gfp	1	0.749659		1w gfp	1	1		5w gfp	1	0.792739		5w gfp	1	1
	2	0.984443			2	1.25034			2	1			2	1.38198			2	1
	3	0.938401			3	1.12221			3	1.91994			3	0.616344			3	0.449358
	4	0.981739			4	0.93531			4	0.871193			4	0.920665			4	0.581049
	5	1			5	1.18688			5	0.305252			5	1.21361			5	0.945517
	6	1			6	0.7556			6	0.903615			6	1.24938			6	0.569228
1w hil-6	1	6.48395		1w hil-6	1	1.11722		1w hil-6	1	1.73712		5w hil-6	1	0.63746		5w hil-6	1	0.930958
	2	16.1628			2	1.09239			2	3.72195			2	1.273			2	0.910423
	3	10.6806			3	1.01285			3	2.12497			3	1.12625			3	0.304143
	4	7.51498			4	1.5517			4	0.390181			4	0.63746			4	0.834506
	5	10.2769			5	1.57092			5	0.472593			5	1.273			5	1.25636
	6	5.52656			6	1.41517			6	1.77969			6	1.12625			6	0.828752
	7	13.5433			7	1.27307			7	1.95805		PTEN	1	0.70762		PTEN	1	3.53043
3w gfp	1	0.836383		3w gfp	1	0.956365		3w gfp	1	1.85997			2	0.716058			2	1.99465
	2	1.07194			2	0.862467			2	3.69982			3	1.24193			3	1.47109
	3	0.592042			3	0.552633			3	2.92286			4	1.52865			4	1.56644
	4	0.530675			4	0.432561			4	0.555311			5	1.40569			5	2.03772
	5	0.948683			5	0.642015			5	0.883139			6	1.97138			6	2.44055
	6	0.621525			6	0.406729			6	0.783869
	7	0.896771			7	0.84761			7	0.996672
	8	0.629513			8	1.26242			8	0.695099
	9	0.464555			9	0.933718			9	1.00955
	10	1.90593			10	0.803865			10	1.29535
3w hil-6	1	19.7947		3w hil-6	1	0.898209		3w hil-6	1	2.46578
	2	13.5591			2	0.856551			2	2.14133
	3	12.194			3	0.851346			3	1.90734
	4	12.917			4	2.59115			4	2.53589
	5	7.11675			5	2.16155			5	1.01456
	6	8.01056			6	1.41707			6	0.67782
	7	12.5219			7	2.22544			7	1.11822
	8	12.1074			8	0.904257			8	0.844203
	9	17.4648			9	1.29006			9	0.829792
	10	12.8231			10	0.994847			10	0.94243
5w gfp	1	0.973077		5w gfp	1	2.16737		5w gfp	1	3.10747
	2	0.706832			2	0.747494			2	4.11951
	3	0.848816			3	1.48777			3	2.4914
	4	0.292829			4	0.0915884			4	1.15928
	5	1.18583			5	0.0661421			5	1.27384
	6	1.40842			6	0.203138			6	3.38469
	7	0.876894			7	0.0805176			7	5.49685
5w hil-6	1	4.24631		5w hil-6	1	1.52565		5w hil-6	1	3.45863
	2	13.5284			2	1.76077			2	4.28276
	3	9.66656			3	1.4213			3	2.86993
	4	15.209			4	1.6904			4	2.16422
	5	11.9005			5	0.952233			5	1.13746
	6	7.39145			6	1.35416			6	0.714331
	7	13.3			7	1.1146			7	2.3026
8w gfp	1	1.00933		8w gfp	1	0.669214		8w gfp	1	3.47016
	2	2.40299			2	0.269225			2	4.24208
	3	1.55523			3	0.887301			3	3.12819
	4	2.23905			4	0.388447			4	2.91795
	5	0.309284			5	0.847448			5	1.13515
	6	0.658906			6	1.01644			6	0.725162
8w hil-6	1	18.7017		8w hil-6	1	0.39293		8w hil-6	1	3.47016
	2	19.3389			2	2.44341			2	3.65294
	3	5.76867			3	1.57679			3	4.04299
	4	7.68873			4	0.910526			4	3.94412
	5	10.7967			5	1.97811			5	3.72434
	6	6.72729			6	2.17609			6	0.996583
PTEN	1	4.51763		PTEN	1	0.719569		PTEN	1	9.98324
	2	2.3589			2	0.523			2	11.2405
	3	6.72768			3	0.9			3	13.4452
	4	2.20075			4	0.833			4	12.566
	5	0.253849			5	0.686065			5	9.83556
	6	1.0254			6	0.883683			6	19.9867

## Sheet: Fig. 2
Fig.2c											Fig.2i
gfp gfp	animal#										1 mm	-	gfp	1	0
mm	1	2	3	4	5	6	7							2	0
-1.5	1	1	1	1	1	1	1							3	0
-1.4	1.04421	0.953655	1.06451	0.831908	0.986721	1.02732	1.12719							4	0
-1.3	1.15828	0.948855	1.04849	0.787146	1.0927	1.09306	1.06187							5	0
-1.2	1.1814	0.951085	0.984586	0.709207	1.13275	1.04527	0.898064							6	0
-1.1	1.1438	0.998148	0.934189	0.651689	1.06777	0.987296	0.927923							7	0
-1	1.16716	0.989907	0.882141	0.632154	1.11442	0.997956	0.893519					-	hil-6	1	5.75831
-0.9	1.10234	0.801353	0.832275	0.660913	1.22129	0.944656	0.817512							2	0.454779
-0.8	1.04036	0.804226	0.730345	0.555988	1.1047	0.749461	0.919927							3	0.253778
-0.7	0.943361	0.789408	0.657017	0.507579	1.09326	0.675964	0.949543							4	0.0331886
-0.6	0.809943	0.692447	0.610273	0.401911	1.00573	0.547409	0.73208							5	0.0941779
-0.5	0.640419	0.490172	0.636237	0.39416	0.945813	0.52491	0.745107							6	0
-0.4	0.414097	0.361949	0.4785	0.289906	0.818271	0.471235	0.478663							7	0
-0.3	0.196114	0.241665	0.398578	0.136559	0.609709	0.401283	0.34926							8	3.15536
-0.2	0.0861391	0.178272	0.262379	0.0688585	0.358919	0.343931	0.141253					Pten ko	gfp	1	1.53959
-0.1	0.0376023	0.0133439	0.128378	0.0716472	0.274433	0.289547	0.14283							2	0.182941
0	0.028713	0.0371966	0.072207	0.000300317	0.297464	0.118761	0.0527509							3	0.15786
														4	7.29636
														5	16.319
gfp hIL6	animal#													6	0.700639
mm	1	2	3	4	5	6	7	8	9			Pten ko	hil6	1	8.69954
-1.5	1	1	1	1	1	1	1	1	1.13702					2	9.34574
-1.4	0.987415	1.00021	0.979148	1.05875	1.0262	0.90299	0.90299	1.23739	1.14738					3	17.5089
-1.3	1.04354	1.08113	1.00506	1.11337	1.14092	0.883616	0.883616	1.19689	1.14594					4	0.523986
-1.2	0.984703	1.0617	1.05499	1.10803	1.1424	0.848659	0.848659	1.16347	1.14929					5	1.07904
-1.1	0.952592	1.02552	1.10396	1.004	1.11459	0.836516	0.836516	1.19736	1.18035					6	20.7798
-1	0.939548	0.956555	1.15749	0.917861	1.02593	0.816229	0.816229	1.04866	1.10577					7	0
-0.9	0.939987	0.893791	1.13451	0.930876	1.10613	0.795241	0.795241	0.963878	0.998114					8	0
-0.8	0.96043	0.884209	1.06212	1.00199	1.0575	0.772147	0.772147	0.941543	1.09914					9	1.85454
-0.7	0.856738	0.886333	1.07661	0.967567	0.915771	0.750246	0.750246	0.950563	1.0368					10	3.42428
-0.6	0.868226	0.878178	0.982046	0.944491	0.824691	0.729749	0.729749	0.902328	1.05007		5 mm	-	gfp	1	0
-0.5	0.955623	0.889998	1.01579	0.869821	0.776464	0.662432	0.662432	0.767116	1.05627					2	0
-0.4	0.872096	0.774449	0.921288	0.799564	0.675578	0.617647	0.617647	0.644403	0.932412					3	0
-0.3	0.896747	0.744364	0.910762	0.765586	0.44828	0.570546	0.570546	0.416631	0.759566					4	0
-0.2	0.867628	0.595922	0.879718	0.637931	0.254836	0.330479	0.330479	0.274246	0.458197					5	0
-0.1	0.776681	0.404334	0.768928	0.332074	0.18834	0.0889372	0.0889372	0.366077	0.249078					6	0
0	0.437923	0.150667	0.449119	0.207046	0.215207	0.0271655	0.0271655	0.360708	0.162359					7	0
												-	hil-6	1	0
														2	9.08464
														3	0.0475834
pTEN ko gfp	animal#													4	0
mm	1	2	3	4	5	6								5	0.0294306
-1.5	1	1	1	1	1	1								6	0
-1.4	0.999215	0.99377	0.983445	0.946822	0.987722	0.969152								7	0
-1.3	1.02427	1.06458	0.983592	0.997483	0.99519	1.00341								8	0.199426
-1.2	1.10958	1.02735	0.983645	0.955318	0.977779	1.03837						Pten ko	gfp	1	0.234966
-1.1	1.14188	0.980047	0.926482	0.983008	0.918056	1.0374								2	0
-1	1.09766	0.926747	0.933768	0.881687	0.932245	0.987871								3	0.0559133
-0.9	1.06069	0.884415	0.782435	0.837319	0.939322	1.02729								4	0.349971
-0.8	1.00922	0.892957	0.708485	0.823789	0.897044	0.987833								5	0.181861
-0.7	0.880845	0.896334	0.609828	0.746381	0.835318	1.01894								6	0.207426
-0.6	0.707155	0.883775	0.526607	0.815922	0.712788	1.00314						Pten ko	hil6	1	0.843706
-0.5	0.588877	0.928813	0.457556	0.788546	0.598911	0.987758								2	4.97351
-0.4	0.495851	0.807178	0.362847	0.846444	0.496392	0.894429								3	5.07518
-0.3	0.388767	0.765502	0.280302	0.81781	0.386969	0.837938								4	0.202274
-0.2	0.262899	0.602994	0.125401	0.684078	0.282736	0.64267								5	2.14582
-0.1	0.0914564	0.367757	0.0621569	0.442417	0.203208	0.396189								6	5.53342
0	0.0348889	0.141014	0.0398788	0.0132159	0.135384	0.224319								7	0
														8	0
pTEN ko hIL6	animal#													9	0.0570044
mm	1	2	3	4	5	6	7	8	9					10	0.0816169
-1.5	1	1	1	1	1	1	1	1	1		6 mm	-	gfp	1	0
-1.4	1.02918	0.958939	1.03625	1.03863	0.917966	1.15091	0.979942	0.939966	0.967106					2	0
-1.3	0.995387	0.944307	1.0202	0.988251	0.77794	1.21606	0.935323	1.01171	1.01794					3	0
-1.2	0.988279	0.924992	0.976045	1.02487	0.801332	1.24158	0.945631	1.02736	1.01186					4	0
-1.1	1.0554	0.919769	0.950064	0.921164	0.651884	1.41266	0.877042	1.03702	0.99905					5	0
-1	1.07484	0.937418	1.02516	0.948011	0.487167	1.29192	0.905546	1.09647	1.00758					6	0
-0.9	1.03582	0.877808	0.994333	0.956168	0.603151	1.36091	0.903093	1.05167	0.950096					7	0
-0.8	0.974299	0.907073	1.00778	0.995708	0.54654	1.09859	0.839191	1.04556	0.913928			-	hil-6	1	0
-0.7	1.02405	0.902076	0.932796	0.981676	0.531758	1.07738	0.782929	1.04991	0.824772					2	0.906377
-0.6	0.948644	0.937824	0.849988	0.998417	0.577973	0.858175	0.801621	1.01414	0.778785					3	0.346061
-0.5	0.862926	0.965693	0.788218	0.951542	0.514782	0.90176	0.815749	0.88901	0.76032					4	0
-0.4	0.794954	0.982441	0.676315	0.892643	0.640919	0.772055	0.702291	0.856001	0.714299					5	0.0428082
-0.3	0.782056	0.845437	0.602294	0.834718	0.516001	0.74968	0.53813	0.664101	0.645625					6	0
-0.2	0.587789	0.764801	0.544426	0.699327	0.339019	0.759002	0.365646	0.392085	0.542649					7	0
-0.1	0.523583	0.55459	0.617009	0.511247	0.390188	0.74362	0.275539	0.269757	0.338045					8	0
0	0.257484	0.424474	0.558662	0.346178	0.346248	0.483976	0.183475	0.117726	0.168577			Pten ko	gfp	1	0.0976484
														2	0
														3	0.26908
														4	0.138831
														5	0.165328
														6	0.150855
												Pten ko	hil6	1	1.1363
														2	2.43639
														3	1.0124
														4	0.084062
														5	2.45237
														6	2.94563
														7	0
														8	0
														9	0.207289
														10	0.0395718
											7 mm	-	gfp	1	0
														2	0
														3	0
														4	0
														5	0
														6	0
														7	0
												-	hil-6	1	0
														2	2.8205
														3	0.2855
														4	0
														5	0.0588612
														6	0
														7	0
														8	0.0332376
												Pten ko	gfp	1	0.134267
														2	0.0559133
														3	0.184993
														4	0.127262
														5	0.136396
														6	0.172855
												Pten ko	hil6	1	1.06244
														2	3.01503
														3	0.899032
														4	0.115585
														5	2.39106
														6	3.13751
														7	0
														8	0
														9	0.228018
														10	0.0816169

## Sheet: Fig. 3
Fig. 3b																Fig. 3c																Fig. 3d
		animal#	before	1dpi	3dpi	1wpi	2wpi	3wpi	4wpi	5wpi	6wpi	7wpi	8wpi					animal#	before	1dpi	3dpi	1wpi	2wpi	3wpi	4wpi	5wpi	6wpi	7wpi	8wpi					animal#	before	1dpi	3dpi	1wpi	2wpi	3wpi	4wpi	5wpi	6wpi	7wpi	8wpi
wt	gfp	1						2	2	2	2	2	2			wt	gfp	1						2	2	2	2	2	2			wt	gfp	1						2	2	2	2	2	2
		2	9	0	0.5	0.5	2	2	2	2	2	2	2					2	9	0	0	0	2	2	2	2	2	2	2					2	9	0	1	1	2	2	2	2	2	2	2
		3	9	0	0	2	2	2	2	2	2	2.5	2.5					3	9	0	0	2	2	2	2	2	2	2	2					3	9	0	0	2	2	2	2	2	2	3	3
		4	9	0	1	1.5	2.5	2	2	2	2	2	1.5					4	9	0	1	1	2	2	2	2	2	2	2					4	9	0	1	2	3	2	2	2	2	2	1
		5	9	0	0.5	1	1	2	2	2	2	1	1					5	9	0	0	1	1	2	2	2	2	1	1					5	9	0	1	1	1	2	2	2	2	1	1
		6	9	0	0	2	2	2	2	2	2	2	2					6	9	0	0	1	2	2	2	2	2	2	2					6	9	0	0	3	2	2	2	2	2	2	2
		7	9	0	0.5	2	2.5	2.5	1.5	2	2	2	1.5					7	9	0	0	2	2	2	1	2	2	2	1					7	9	0	1	2	3	3	2	2	2	2	2
	hil6	1						3	4	4	4	4	4				hil6	1						3	4	4	4	4	4				hil6	1						3	4	4	4	4	4
		2						2.5	3	3	3	3	3					2						2	3	3	3	3	3					2						3	3	3	3	3	3
		3						3	2.5	2.5	2.5	2.5	2.5					3						3	2	2	2	2	2					3						3	3	3	3	3	3
		4	9	0	0.5	1.5	2	3.5	2.5	3	3.5	4	3.5					4	9	0	1	1	2	3	3	3	3	4	3					4	9	0	0	2	2	4	2	3	4	4	4
		5	9	0	0	1	4	4	4	5	5	4.5	5					5	9	0	0	1	4	4	4	5	5	4	5					5	9	0	0	1	4	4	4	5	5	5	5
		6	8	0	0.5	1.5	3	4	4	4	4	4	4					6	8	0	0	1	3	4	4	4	4	4	4					6	8	0	1	2	3	4	4	4	4	4	4
		7	8	0	2	2	3.5	3.5	4	4	4	5	4					7	8	0	2	2	3	3	4	4	4	5	4					7	8	0	2	2	4	4	4	4	4	5	4
		8	8	0	1	2	2.5	2	2.5	3	3	2.5	4					8	8	0	0	2	2	2	2	3	3	2	4					8	8	0	2	2	3	2	3	3	3	3	4
		9	9	0	1.5	2	3	2.5	2.5	3.5	3	3.5	3.5					9	9	0	1	2	3	2	2	3	3	3	3					9	9	0	2	2	3	3	3	4	3	4	4
pten-/-	gfp	1							2	1.5	1.5	1.5	1.5			pten-/-	gfp	1						1	2	1	1	1	1			pten-/-	gfp	1						2	2	2	2	2	2
		2							2	2	2	2	2					2						3	2	2	2	2	2					2						2	2	2	2	2	2
		3	9	0	1	2	2	2	2	2.5	3	2.5	2.5					3	9	0	1	2	2	2	2	2	2	2	2					3	9	0	1	2	2	2	2	3	4	3	3
		4	9	0	1	2	2	2	2	2.5	2	2	2					4	9	0	1	2	2	2	2	2	2	2	2					4	9	0	1	2	2	2	2	3	2	2	2
		5	9	0	0	1	1.5	2	1.5	2	2	1.5	1.5					5	9	0	0	0	1	2	1	2	2	1	1					5	9	0	0	2	2	2	2	2	2	2	2
		6	9	0	0.5	2	3	2.5	2.5	3	3	3	3					6	9	0	0	2	3	2	2	3	3	3	3					6	9	0	1	2	3	3	3	3	3	3	3
	hil6	1						4	4	4	4	5	5				hil6	1						4	4	4	4	5	5				hil6	1						4	4	4	4	5	5
		2						1.5	1.5	2	2.5	2.5	2.5					2						1	1	2	2	2	2					2						2	2	2	3	3	3
		3						4	4	4	4	4	4					3						4	4	4	4	4	4					3						4	4	4	4	4	4
		4	9	0	1	2.5	4	5	5	5	5	5	5					4	9	0	1	3	4	5	5	5	5	5	5					4	9	0	1	2	4	5	5	5	5	5	5
		5	9	0	1.5	1.5	2	2	2.5	3	3	3	3					5	9	0	2	1	2	2	2	3	3	3	3					5	9	0	1	2	2	2	3	3	3	3	3
		6	9	0	0.5	2	3	4	4	4	5	5	5					6	9	0	0	2	3	4	4	4	5	5	5					6	9	0	1	2	3	4	4	4	5	5	5
		7	9	0	1	1.5	2.5	2.5	3	3.5	4	4	3.5					7	9	0	0	1	2	2	3	3	4	4	3					7	9	0	2	2	3	3	3	4	4	4	4
		8	9	0	1	4	4	5	5	6	6	7	7					8	9	0	2	4	4	5	5	6	6	7	7					8	9	0	0	4	4	5	5	6	6	7	7
		9	9	0	0.5	1.5	3	4	4	4	4	4.5	5					9	9	0	0	1	3	4	4	4	4	5	5					9	9	0	1	2	3	4	4	4	4	4	5
		10	9	0.5	1	2	3.5	3.5	4	4	4.5	5	5					10	9	0	1	2	3	3	4	4	4	5	5					10	9	1	1	2	4	4	4	4	5	5	5
Fig. 3e																Fig. 3f
		animal#	before	1dpi	3dpi	1wpi	2wpi	3wpi	4wpi	5wpi	6wpi	7wpi	8wpi					animal#	before	1dpi	3dpi	1wpi	2wpi	3wpi	4wpi	5wpi	6wpi	7wpi	8wpi
HIL6	wt	1	11	0	0	0	0	0	0	0	0	0	0			HIL6	left	1						3	4	4	4	4	4
		2	11	0	0	0	0	0	0	0	0	0	0					2						2.5	3	3	3	3	3
		3	11	0	0	0	0	0	0	0	0	0	0					3						3	2.5	2.5	2.5	2.5	2.5
		4	11	0	0	0	0	0	0	0	0	0	0					4	9	0	0.5	1.5	2	3.5	2.5	3	3.5	4	3.5
		5	11	0	0	0	0	0	0	0	0	0	0					5	9	0	0	1	4	4	4	5	5	4.5	5
		6	11	0	0	0	0	0	0	0	0	0	0					6	8	0	0.5	1.5	3	4	4	4	4	4	4
	pten-/-	1	11	0	0	0	0	0	0	0	0	0	0					7	8	0	2	2	3.5	3.5	4	4	4	5	4
		2	11	0	0	0	1	1	0	0	0	0	2					8	8	0	1	2	2.5	2	2.5	3	3	2.5	4
		3	11	0	0	0	0	0	0	0	0	0	0					9	9	0	1.5	2	3	2.5	2.5	3.5	3	3.5	3.5
		4	11	0	0	0	0	0	5	6	7	8	8				left+right	1	9	0	0.5	2	2.5	3.5	3.5	4	4	3.5	4
		5	11	0	0	0	0	0	0	0	0	0	0					2	9	0	1	2	2.5	3.5	2.5	4	4	3.5	3.5
		6	11	0	0	0	0	0	0	0	0	0	0					3	9	0	1.5	2.5	4	4.5	4	4.5	4.5	4.5	4.5
																		4	9	0	0	2	2	2.5	2.5	3	3.5	4	3.5
																		5	9	0	0	2	2.5	2.5	2.5	2.5	3	2.5	2.5
																		6	9	0	1.5	2.5	3	3.5	4	4	4	4	4
																		7	9	0	1	2	2	2	3	2	2	2.5	2.5
																		8	9	0	1.5	2.5	2.5	4	4	4	4	4	4
																		9	9	0	1	1.5	4	4	5	5	5	5	5

## Sheet: Fig. 4
	Fig. 4j
			animal#	value
	2	wt	1	0
			2	0.769231
			3	0
			4	0
			5	0
			6	0
			7	0
		pten	1	0
			2	0.694444
			3	0
			4	0
			5	0.757576
			6	1.5873
		hil6	1	8.73016
			2	0
			3	13.7681
			4	0
			5	62.3188
			6	0
			7	7.75194
			8	73.6111
			9	2.77778
		pten hil6	1	60.6061
			2	46.8468
			3	91.4894
			4	69.5238
			5	21.9697
			6	37.5
			7	3.62319
			8	117.094
			9	33.3333
			10	155.303
		l+r	1	37.3016
			2	100
			3	4.7619
			4	8.33333
			5	13.6364
			6	20.4545
	3	wt	1	0
			2	0
			3	0
			4	0
			5	0
			6	0
			7	0
		pten	1	0
			2	0.694444
			3	0
			4	0
			5	1.51515
			6	0.793651
		hil6	1	28.5714
			2	0
			3	53.6232
			4	0
			5	63.7681
			6	0
			7	2.32558
			8	134.722
			9	0
		pten hil6	1	68.1818
			2	69.3694
			3	69.5035
			4	26.6667
			5	16.6667
			6	37.5
			7	4.34783
			8	64.1026
			9	31.9444
			10	129.545
		l+r	1	2.38095
			2	68.4524
			3	1.5873
			4	2.5
			5	11.3636
			6	3.78788
	4	wt	1	0
			2	0
			3	0
			4	0
			5	0
			6	0
			7	0
		pten	1	0
			2	2.77778
			3	0
			4	0
			5	1.51515
			6	0
		hil6	1	15.0794
			2	0
			3	64.4928
			4	0
			5	28.2609
			6	0
			7	0
			8	136.111
			9	0
		pten hil6	1	59.0909
			2	39.6396
			3	92.1986
			4	14.2857
			5	10.6061
			6	33.3333
			7	0.724638
			8	31.6239
			9	18.75
			10	95.4545
		l+r	1	2.38095
			2	23.8095
			3	0
			4	0
			5	7.57576
			6	18.9394
	5	wt	1	0
			2	0
			3	0
			4	0
			5	0
			6	0
			7	0
		pten	1	0
			2	0
			3	0
			4	0
			5	0
			6	0
		hil6	1	3.96825
			2	0
			3	44.9275
			4	0
			5	15.942
			6	0
			7	0
			8	125.694
			9	0
		pten hil6	1	9.09091
			2	10.8108
			3	65.2482
			4	16.1905
			5	6.06061
			6	9.16667
			7	0
			8	21.3675
			9	27.0833
			10	85.6061
		l+r	1	5.55556
			2	46.4286
			3	5.55556
			4	0
			5	6.06061
			6	15.9091
	6	wt	1	0
			2	0
			3	0
			4	0
			5	0
			6	0
			7	0
		pten	1	0
			2	0
			3	0
			4	0
			5	0
			6	0
		hil6	1	2.38095
			2	0
			3	60.1449
			4	0
			5	6.52174
			6	0
			7	0
			8	134.722
			9	0
		pten hil6	1	0
			2	0
			3	45.3901
			4	3.80952
			5	0.757576
			6	0
			7	0
			8	9.40171
			9	28.4722
			10	109.848
		l+r	1	10.3175
			2	44.0476
			3	15.0794
			4	0
			5	0
			6	8.33333

## Sheet: Fig. 5
	Fig. 5 f
		animal#	before	1dpi	3dpi	1wpi	2wpi	3wpi	4wpi	5wpi	6wpi	DHT 1d	DHT 1w
	gfp	1	9	0	0	1.5	2	2	3	3	2.5	3	2.5
		2	9	0	0	1.5	2	2	2	2	2	2.5	2
		3	9	0	0	2	2	2	2	2	2.5	2.5	2.5
		4	9	0	0	1	2	2	2	2	2	2	2.5
		5	9	0	0	1.5	2	2	2	2	2.5	2	2
		6	9	0	0	1.5	2	2	2	2	2	2	2
	hil6	1	9	0	0.5	1	3	3	3	3	3	2.5	2.5
		2	9	0	0	1	2.5	2.5	3	3	3	3	2.5
		3	9	0	0	1.5	2.5	3	3.5	3	3	2	2
		4	9	0	0	2	3.5	4	4	4	4	3	3
		5	9	0	1.5	2.5	2.5	4	4	4	4	3	3
		6	9	0	1	1.5	4	4	5	5	5	3.5	3.5
	Fig. 5 g					Fig. 5 h
	animal#	con	DHT 1d	DHT 7d		animal#	con	DHT 1d	DHT 7d
	1	9	8	8		1	11	8	8
	2	9	8	8		2	11	9	9
	3	9	8	8		3	11	9	10
	4	9	8	8		4	11	10	10
	5	9	8	8		5	11	10	9
	6	9	8	8		6	11	10	9

## Sheet: Fig. 6
	Fig. 6c
	pSTAT3				STAT3				pAKT				pS6
		animal#	value			animal#	value			animal#	value			animal#	value
	con	1	1.77266		con	1	0.865538		con	1	1.00659		con	1	1.24615
		2	0.227339			2	1.09499			2	0.993408			2	1.69378
		3	1.64263			3	1.03948			3	1.13027			3	1.13932
		4	0.357365			4	1.07071			4	0.869734			4	1.147
		5	1.01709			5	1.02758			5	0.713157			5	0.853004
		6	1.08132			6	0.973761			6	1.47901			6	0.377796
		7	0.901587			7	0.927953			7	1.40203			7	0.441267
	hil6	1	7.51938		hil6	1	0.986106		hil6	1	1.09332		hil6	1	1.26084
		2	4.92192			2	0.970107			2	0.938457			2	0.53405
		3	8.82058			3	0.999673			3	1.0377			3	0.920573
		4	9.67622			4	0.819182			4	1.27288			4	0.489802
		5	14.3869			5	0.85052			5	0.581876			5	0.707331
		6	6.53908			6	0.854101			6	1.25945			6	0.746155
		7	4.06281			7	0.863432			7	1.26325			7	0.501026
		8	10.4456			8	0.445462			8	1.14513			8	1.50516

## Sheet: Fig. S1
	Fig. S1i
		animal#	value
	con	1	0.675744
		2	0.878403
		3	1.44585
		4	0.533097
		5	0.877916
		6	1.00733
		7	1.20972
		8	0.905027
	hil6	1	43.4755
		2	49.0718
		3	39.1589
		4	42.6535
		5	48.9298
		6	30.6567
		7	42.3688

## Sheet: Fig. S2
	Fig. S2 b					Fig. S2 i						Fig. S2 l					Fig. S2 m
			animal#	value					animal#	value				animal#	value				animal#	value
	-	gfp	1	1948.23		Z1	-	gfp	1	2.89981		-	gfp	1	0.103		-	gfp	1	0.151
			2	1913.61					2	4.18862				2	0.3				2	0.312333
			3	2245.29					3	4.18862				3	0.077				3	0.134667
			4	2117.3					4	2.25541				4	0.147				4	0.25
			5	2206.4					5	3.54422				5	0.123				5	0.192
			6	2826.87					6	3.46673				6	0.107				6	0.159
			7	1789.7					7	1.34101				7	0.148				7	0.186
		hil-6	1	2626.97				hil-6	1	3.87189			hil-6	1	0.096			hil-6	1	0.102333
			2	1829.24					2	3.56214				2	0.163				2	0.137333
			3	2008.72					3	3.56214				3	0.15				3	0.216333
			4	1905.69					4	2.94264				4	0.102				4	0.183667
			5	2286.31					5	2.16826				5	0.16				5	0.259
			6	2348.98					6	3.71701				6	0.131				6	0.128667
			7	2331.81					7	3.87189				7	0.175				7	0.137
			8	1880.4					8	3.25239				8	0.135				8	0.198667
			9	2123.64					9	3.25239				9	0.158				9	0.107333
	Pten -/-	gfp	1	1689.26			Pten -/-	gfp	1	1.96812		Pten -/-	gfp	1	0.199		Pten -/-	gfp	1	0.197333
			2	1295.58					2	1.61028				2	0.111				2	0.141333
			3	2235.6					3	4.473				3	0.305				3	0.372
			4	1861.97					4	4.29408				4	0.245				4	0.284
			5	1807.87					5	2.6838				5	0.102				5	0.118
			6	2749.35					6	2.14704				6	0.075				6	0.136333
		hil6	1	2000.1				hil6	1	2.1872			hil6	1	0.104			hil6	1	0.162
			2	2162.91					2	2.92929				2	0.197				2	0.183333
			3	2425.35					3	2.65589				3	0.147				3	0.234
			4	2155.1					4	4.84309				4	0.541				4	0.505
			5	1809.66					5	2.81211				5	0.141				5	0.0963333
			6	2038.85					6	2.34343				6	0.126				6	0.174
			7	2120.54					7	4.21817				7	0.115				7	0.169333
			8	2192.81					8	3.59326				8	0.14				8	0.201333
			9	2297.32					9	2.34343				9	0.121				9	0.192333
			10	2191.23					10	2.03097				10	0.143				10	0.164333
						Z2	-	gfp	1	2.09431
									2	3.54422
									3	2.73871
									4	1.77211
									5	2.57761
									6	3.67898
									7	0.335252
								hil-6	1	3.40726
									2	3.71701
									3	3.09751
									4	2.78776
									5	1.239
									6	2.63288
									7	4.02676
									8	2.16826
									9	2.32313
							Pten -/-	gfp	1	2.14704
									2	0
									3	3.75732
									4	3.75732
									5	3.93624
									6	1.43136
								hil6	1	1.87474
									2	1.6404
									3	3.43703
									4	4.99932
									5	0.937372
									6	2.03097
									7	3.43703
									8	3.2808
									9	2.34343
									10	1.40606
						Z3	-	gfp	1	0.644403
									2	0.805504
									3	1.61101
									4	1.28881
									5	1.44991
									6	1.20274
									7	0
								hil-6	1	0.929253
									2	2.32313
									3	0.774378
									4	0.929253
									5	0.309751
									6	0.464627
									7	1.70363
									8	0.619502
									9	0.464627
							Pten -/-	gfp	1	0.715679
									2	0
									3	1.61028
									4	1.43136
									5	1.61028
									6	0.894599
								hil6	1	0.156229
									2	0.624914
									3	1.71851
									4	1.56229
									5	1.24983
									6	0.781143
									7	1.40606
									8	1.24983
									9	1.0936
									10	0.624914

## Sheet: Fig. S3
	Fig. S3 e
		animal#	value
	gfp	1	0.729502
		2	0.968693
		3	1.30181
	hil6	1	0.868682
		2	0.819878
		3	0.906067

## Sheet: Fig. S4
	Fig.S4a							Fig. S4b						Fig.S4c						Fig. S4d
				animal#	value					animal#	value					animal#	value					animal#	value
	1 mm	-	gfp	1	0			1	bl6 gfp	1	0			2	wt	1	0			2	bl6 gfp	1	0
				2	0					2	0					2	0.769231					2	0
				3	0					3	0					3	0					3	0
				4	0					4	0					4	0					4	0
				5	0					5	0					5	0					5	0
				6	0					6	0					6	0					6	0
				7	0					7	0					7	0					7	4.96454
		-	hil-6	1	5.75831				bl6 hil6	1	2.53333				pten	1	0				bl6 hil6	1	89.5238
				2	0.454779					2	1.86667					2	0.694444					2	20.6349
				3	0.253778					3	0.133333					3	0					3	9.42029
				4	0.0331886					4	0.2					4	0					4	33.3333
				5	0.0941779					5	0.0666667					5	0.757576					5	19.5122
				6	0					6	0					6	1.5873					6	2.32558
				7	0					7	5.26667				hil6	1	8.73016					7	21.2121
				8	3.15536					8	0					2	0					8	6.25
		Pten ko	gfp	1	1.53959			5	bl6 gfp	1	0					3	13.7681			3	bl6 gfp	1	0
				2	0.182941					2	0					4	0					2	0
				3	0.15786					3	0					5	62.3188					3	0
				4	7.29636					4	0					6	0					4	0
				5	16.319					5	0					7	7.75194					5	0
				6	0.700639					6	0					8	73.6111					6	0
		Pten ko	hil6	1	8.69954					7	0					9	2.77778					7	0
				2	9.34574				bl6 hil6	1	1.6875				pten hil6	1	60.6061				bl6 hil6	1	73.3333
				3	17.5089					2	0					2	46.8468					2	11.1111
				4	0.523986					3	0					3	91.4894					3	11.5942
				5	1.07904					4	0					4	69.5238					4	40.8602
				6	20.7798					5	0.125					5	21.9697					5	12.1951
				7	0					6	0					6	37.5					6	4.65116
				8	0					7	0					7	3.62319					7	15.9091
				9	1.85454					8	0					8	117.094					8	5.55556
				10	3.42428			6	bl6 gfp	1	0					9	33.3333			5	bl6 gfp	1	0
	5 mm	-	gfp	1	0					2	0					10	155.303					2	0
				2	0					3	0				l+r	1	37.3016					3	0
				3	0					4	0					2	100					4	0
				4	0					5	0					3	4.7619					5	0
				5	0					6	0					4	8.33333					6	0
				6	0					7	0					5	13.6364					7	0
				7	0				bl6 hil6	1	0.3125					6	20.4545				bl6 hil6	1	40
		-	hil-6	1	0					2	0			3	wt	1	0					2	21.4286
				2	9.08464					3	0					2	0					3	9.42029
				3	0.0475834					4	0					3	0					4	24.7312
				4	0					5	0					4	0					5	4.87805
				5	0.0294306					6	0					5	0					6	4.65116
				6	0					7	0					6	0					7	18.1818
				7	0					8	0					7	0					8	3.125
				8	0.199426			7	bl6 gfp	1	0				pten	1	0			7	bl6 gfp	1	0
		Pten ko	gfp	1	0.234966					2	0					2	0.694444					2	0
				2	0					3	0					3	0					3	0
				3	0.0559133					4	0					4	0					4	0
				4	0.349971					5	0					5	1.51515					5	0
				5	0.181861					6	0					6	0.793651					6	0
				6	0.207426					7	0				hil6	1	28.5714					7	0
		Pten ko	hil6	1	0.843706				bl6 hil6	1	0.1875					2	0				bl6 hil6	1	0
				2	4.97351					2	0					3	53.6232					2	0
				3	5.07518					3	0					4	0					3	0
				4	0.202274					4	0					5	63.7681					4	8.06452
				5	2.14582					5	0					6	0					5	0
				6	5.53342					6	0					7	2.32558					6	0
				7	0					7	0					8	134.722					7	1.13636
				8	0					8	0					9	0					8	3.125
				9	0.0570044										pten hil6	1	68.1818
				10	0.0816169											2	69.3694
	6 mm	-	gfp	1	0											3	69.5035
				2	0											4	26.6667
				3	0											5	16.6667
				4	0											6	37.5
				5	0											7	4.34783
				6	0											8	64.1026
				7	0											9	31.9444
		-	hil-6	1	0											10	129.545
				2	0.906377										l+r	1	2.38095
				3	0.346061											2	68.4524
				4	0											3	1.5873
				5	0.0428082											4	2.5
				6	0											5	11.3636
				7	0											6	3.78788
				8	0									4	wt	1	0
		Pten ko	gfp	1	0.0976484											2	0
				2	0											3	0
				3	0.26908											4	0
				4	0.138831											5	0
				5	0.165328											6	0
				6	0.150855											7	0
		Pten ko	hil6	1	1.1363										pten	1	0
				2	2.43639											2	2.77778
				3	1.0124											3	0
				4	0.084062											4	0
				5	2.45237											5	1.51515
				6	2.94563											6	0
				7	0										hil6	1	15.0794
				8	0											2	0
				9	0.207289											3	64.4928
				10	0.0395718											4	0
	7 mm	-	gfp	1	0											5	28.2609
				2	0											6	0
				3	0											7	0
				4	0											8	136.111
				5	0											9	0
				6	0										pten hil6	1	59.0909
				7	0											2	39.6396
		-	hil-6	1	0											3	92.1986
				2	2.8205											4	14.2857
				3	0.2855											5	10.6061
				4	0											6	33.3333
				5	0.0588612											7	0.724638
				6	0											8	31.6239
				7	0											9	18.75
				8	0.0332376											10	95.4545
		Pten ko	gfp	1	0.134267										l+r	1	2.38095
				2	0.0559133											2	23.8095
				3	0.184993											3	0
				4	0.127262											4	0
				5	0.136396											5	7.57576
				6	0.172855											6	18.9394
		Pten ko	hil6	1	1.06244									5	wt	1	0
				2	3.01503											2	0
				3	0.899032											3	0
				4	0.115585											4	0
				5	2.39106											5	0
				6	3.13751											6	0
				7	0											7	0
				8	0										pten	1	0
				9	0.228018											2	0
				10	0.0816169											3	0
																4	0
																5	0
																6	0
															hil6	1	3.96825
																2	0
																3	44.9275
																4	0
																5	15.942
																6	0
																7	0
																8	125.694
																9	0
															pten hil6	1	9.09091
																2	10.8108
																3	65.2482
																4	16.1905
																5	6.06061
																6	9.16667
																7	0
																8	21.3675
																9	27.0833
																10	85.6061
															l+r	1	5.55556
																2	46.4286
																3	5.55556
																4	0
																5	6.06061
																6	15.9091
														6	wt	1	0
																2	0
																3	0
																4	0
																5	0
																6	0
																7	0
															pten	1	0
																2	0
																3	0
																4	0
																5	0
																6	0
															hil6	1	2.38095
																2	0
																3	60.1449
																4	0
																5	6.52174
																6	0
																7	0
																8	134.722
																9	0
															pten hil6	1	0
																2	0
																3	45.3901
																4	3.80952
																5	0.757576
																6	0
																7	0
																8	9.40171
																9	28.4722
																10	109.848
															l+r	1	10.3175
																2	44.0476
																3	15.0794
																4	0
																5	0
																6	8.33333
														7	wt	1	0
																2	0
																3	0
																4	0
																5	0
																6	0
																7	0
															pten	1	0
																2	0
																3	0
																4	0
																5	0
																6	0
															hil6	1	1.19048
																2	0
																3	3.26087
																4	0
																5	6.52174
																6	0
																7	0
																8	53.125
																9	0
															pten hil6	1	0
																2	0
																3	44.6809
																4	0
																5	0
																6	0
																7	0
																8	2.5641
																9	7.29167
																10	64.7727
															l+r	1	1.19048
																2	0
																3	0
																4	0
																5	0
																6	1.13636

[truncated: 5 more sheets: Fig. S6, Fig. S7, Fig. S8, Fig. S9, Fig. S10]
